# Supplementary material for: Time-Lapse Imaging of Neuroblastoma Cells to Determine Cell Fate upon Gene Knockdown
Source: PLoS One. 2012 Dec 12;7(12):e50988. doi: 10.1371/journal.pone.0050988 (PMC3521006; doi:10.1371/journal.pone.0050988)
Supplement: Table S1 — 240 genes selected for knockdown screen. (XSLX) [file pone.0050988.s008.xlsx]

## Sheet: GeneList
	Supplementary Table S1: 240 genes selected for knockdown screen.
	Entrez ID	Official Gene Symbol	Gene Name
	132	ADK	adenosine kinase
	191	AHCY	adenosylhomocysteinase
	641	BLM	Bloom syndrome, RecQ helicase-like
	661	POLR3D	polymerase (RNA) III (DNA directed) polypeptide D, 44kDa
	699	BUB1	budding uninhibited by benzimidazoles 1 homolog (yeast)
	701	BUB1B	budding uninhibited by benzimidazoles 1 homolog beta (yeast)
	705	BYSL	bystin-like
	790	CAD	carbamoyl-phosphate synthetase 2, aspartate transcarbamylase, and dihydroorotase
	890	CCNA2	cyclin A2
	891	CCNB1	cyclin B1
	983	CDK1	cell division cycle 2, G1 to S and G2 to M
	990	CDC6	cell division cycle 6 homolog (S. cerevisiae)
	991	CDC20	cell division cycle 20 homolog (S. cerevisiae)
	995	CDC25C	cell division cycle 25 homolog C (S. pombe)
	1019	CDK4	cyclin-dependent kinase 4
	1033	CDKN3	cyclin-dependent kinase inhibitor 3
	1058	CENPA	centromere protein A
	1062	CENPE	centromere protein E, 312kDa
	1063	CENPF	centromere protein F, 350/400ka (mitosin)
	1373	CPS1	carbamoyl-phosphate synthetase 1, mitochondrial
	1499	CTNNB1	catenin (cadherin-associated protein), beta 1, 88kDa
	1509	CTSD	cathepsin D
	1537	CYC1	cytochrome c-1
	1736	DKC1	dyskeratosis congenita 1, dyskerin
	1802	DPH2	DPH2 homolog (S. cerevisiae)
	1973	EIF4A1	similar to eukaryotic translation initiation factor 4A; small nucleolar RNA, H/ACA box 67; eukaryotic translation initiation factor 4A, isoform 1
	2023	ENO1	enolase 1, (alpha)
	2091	FBL	fibrillarin
	2194	FASN	fatty acid synthase
	2305	FOXM1	forkhead box M1
	2521	FUS	fusion (involved in t(12;16) in malignant liposarcoma)
	2746	GLUD1	glutamate dehydrogenase 1
	2805	GOT1	glutamic-oxaloacetic transaminase 1, soluble (aspartate aminotransferase 1)
	2806	GOT2	glutamic-oxaloacetic transaminase 2, mitochondrial (aspartate aminotransferase 2)
	2875	GPT	glutamic-pyruvate transaminase (alanine aminotransferase)
	3068	HDGF	hepatoma-derived growth factor (high-mobility group protein 1-like)
	3099	HK2	hexokinase 2 pseudogene; hexokinase 2
	3148	HMGB2	high-mobility group box 2
	3161	HMMR	hyaluronan-mediated motility receptor (RHAMM)
	3326	HSP90AB1	heat shock protein 90kDa alpha (cytosolic), class B member 1
	3329	HSPD1	heat shock 60kDa protein 1 (chaperonin) pseudogene 5; heat shock 60kDa protein 1 (chaperonin) pseudogene 6; heat shock 60kDa protein 1 (chaperonin) pseudogene 1; heat shock 60kDa protein 1 (chaperonin) pseudogene 4; heat shock 60kDa protein 1 (chaperonin)
	3336	HSPE1	heat shock 10kDa protein 1 (chaperonin 10)
	3619	INCENP	inner centromere protein antigens 135/155kDa
	3735	KARS	lysyl-tRNA synthetase
	3832	KIF11	kinesin family member 11
	3833	KIFC1	kinesin family member C1
	3835	KIF22	kinesin family member 22
	3945	LDHB	lactate dehydrogenase B
	3992	FADS1	fatty acid desaturase 1
	4001	LMNB1	lamin B1
	4061	LY6E	lymphocyte antigen 6 complex, locus E
	4085	MAD2L1	MAD2 mitotic arrest deficient-like 1 (yeast)
	4175	MCM6	minichromosome maintenance complex component 6
	4193	MDM2	Mdm2 p53 binding protein homolog (mouse)
	4234	METTL1	methyltransferase like 1
	4284	MIP	major intrinsic protein of lens fiber
	4524	MTHFR	5,10-methylenetetrahydrofolate reductase (NADPH)
	4548	MTR	5-methyltetrahydrofolate-homocysteine methyltransferase
	4602	MYB	v-myb myeloblastosis viral oncogene homolog (avian)
	4609	MYC	v-myc myelocytomatosis viral oncogene homolog (avian)
	4613	MYCN	v-myc myelocytomatosis viral related oncogene, neuroblastoma derived (avian)
	4691	NCL	nucleolin
	4751	NEK2	NIMA (never in mitosis gene a)-related kinase 2
	4830	NME1	non-metastatic cells 1, protein (NM23A)
	4831	NME2	non-metastatic cells 2, protein (NM23B)
	4860	PNP	nucleoside phosphorylase
	4869	NPM1	nucleophosmin 1 (nucleolar phosphoprotein B23, numatrin) pseudogene 21; hypothetical LOC100131044; similar to nucleophosmin 1; nucleophosmin (nucleolar phosphoprotein B23, numatrin)
	5036	PA2G4	proliferation-associated 2G4, 38kDa; proliferation-associated 2G4 pseudogene 4
	5198	PFAS	phosphoribosylformylglycinamidine synthase
	5245	PHB	prohibitin
	5347	PLK1	polo-like kinase 1 (Drosophila)
	5425	POLD2	polymerase (DNA directed), delta 2, regulatory subunit 50kDa
	5427	POLE2	polymerase (DNA directed), epsilon 2 (p59 subunit)
	5471	PPAT	phosphoribosyl pyrophosphate amidotransferase
	5496	PPM1G	protein phosphatase 1G (formerly 2C), magnesium-dependent, gamma isoform
	5591	PRKDC	similar to protein kinase, DNA-activated, catalytic polypeptide; protein kinase, DNA-activated, catalytic polypeptide
	5616	PRKY	protein kinase, Y-linked
	5757	PTMA	hypothetical LOC728026; prothymosin, alpha; hypothetical gene supported by BC013859; prothymosin, alpha pseudogene 4 (gene sequence 112)
	5831	PYCR1	pyrroline-5-carboxylate reductase 1
	5888	RAD51	RAD51 homolog (RecA homolog, E. coli) (S. cerevisiae)
	5901	RAN	RAN, member RAS oncogene family
	5984	RFC4	replication factor C (activator 1) 4, 37kDa
	6241	RRM2	ribonucleotide reductase M2 polypeptide
	6469	SHH	sonic hedgehog homolog (Drosophila)
	6472	SHMT2	serine hydroxymethyltransferase 2 (mitochondrial)
	6478	SIAH2	seven in absentia homolog 2 (Drosophila)
	6510	SLC1A5	solute carrier family 1 (neutral amino acid transporter), member 5
	6566	SLC16A1	solute carrier family 16, member 1 (monocarboxylic acid transporter 1)
	6599	SMARCC1	SWI/SNF related, matrix associated, actin dependent regulator of chromatin, subfamily c, member 1
	6608	SMO	smoothened homolog (Drosophila)
	6626	SNRPA	small nuclear ribonucleoprotein polypeptide A
	6628	SNRPB	small nuclear ribonucleoprotein polypeptides B and B1
	6632	SNRPD1	small nuclear ribonucleoprotein D1 polypeptide 16kDa; hypothetical protein LOC100129492
	6635	SNRPE	small nuclear ribonucleoprotein polypeptide E-like 1; small nuclear ribonucleoprotein polypeptide E; similar to hCG23490
	6636	SNRPF	small nuclear ribonucleoprotein polypeptide F
	6723	SRM	spermidine synthase
	6742	SSBP1	single-stranded DNA binding protein 1
	6790	AURKA	aurora kinase A; aurora kinase A pseudogene 1
	7083	TK1	thymidine kinase 1, soluble
	7153	TOP2A	topoisomerase (DNA) II alpha 170kDa
	7157	TP53	tumor protein p53
	7272	TTK	TTK protein kinase
	7298	TYMS	thymidylate synthetase
	7371	UCK2	uridine-cytidine kinase 2
	7866	IFRD2	interferon-related developmental regulator 2
	8140	SLC7A5	solute carrier family 7 (cationic amino acid transporter, y+ system), member 5
	8260	NAA10	ARD1 homolog A, N-acetyltransferase (S. cerevisiae)
	8318	CDC45	CDC45 cell division cycle 45-like (S. cerevisiae)
	8438	RAD54L	RAD54-like (S. cerevisiae)
	8449	DHX16	DEAH (Asp-Glu-Ala-His) box polypeptide 16
	8508	NIPSNAP1	nipsnap homolog 1 (C. elegans)
	8568	RRP1	ribosomal RNA processing 1 homolog (S. cerevisiae)
	8607	RUVBL1	RuvB-like 1 (E. coli)
	8893	EIF2B5	eukaryotic translation initiation factor 2B, subunit 5 epsilon, 82kDa
	9055	PRC1	protein regulator of cytokinesis 1
	9133	CCNB2	cyclin B2
	9136	RRP9	ribosomal RNA processing 9, small subunit (SSU) processome component, homolog (yeast)
	9156	EXO1	exonuclease 1
	9188	DDX21	DEAD (Asp-Glu-Ala-Asp) box polypeptide 21
	9212	AURKB	aurora kinase B
	9391	CIAO1	cytosolic iron-sulfur protein assembly 1 homolog (S. cerevisiae)
	9493	KIF23	kinesin family member 23
	9521	EEF1E1	eukaryotic translation elongation factor 1 epsilon 1
	9625	AATK	apoptosis-associated tyrosine kinase
	9718	ECE2	endothelin converting enzyme 2
	9787	DLGAP5	discs, large (Drosophila) homolog-associated protein 5
	9816	URB2	URB2 ribosome biogenesis 2 homolog (S. cerevisiae)
	9833	MELK	maternal embryonic leucine zipper kinase
	9928	KIF14	kinesin family member 14
	10056	FARSB	phenylalanyl-tRNA synthetase, beta subunit
	10105	PPIF	peptidylprolyl isomerase F
	10131	TRAP1	TNF receptor-associated protein 1
	10244	RABEPK	Rab9 effector protein with kelch motifs
	10257	ABCC4	ATP-binding cassette, sub-family C (CFTR/MRP), member 4
	10300	KATNB1	katanin p80 (WD repeat containing) subunit B 1
	10403	NDC80	NDC80 homolog, kinetochore complex component (S. cerevisiae)
	10419	PRMT5	protein arginine methyltransferase 5
	10452	TOMM40	translocase of outer mitochondrial membrane 40 homolog (yeast)
	10469	TIMM44	translocase of inner mitochondrial membrane 44 homolog (yeast)
	10471	PFDN6	prefoldin subunit 6
	10575	CCT4	chaperonin containing TCP1, subunit 4 (delta)
	10721	POLQ	polymerase (DNA directed), theta
	10797	MTHFD2	methylenetetrahydrofolate dehydrogenase (NADP+ dependent) 2, methenyltetrahydrofolate cyclohydrolase
	10807	SDCCAG3	serologically defined colon cancer antigen 3; similar to Serologically defined colon cancer antigen 3
	10856	RUVBL2	RuvB-like 2 (E. coli)
	10884	MRPS30	mitochondrial ribosomal protein S30
	10885	WDR3	WD repeat domain 3
	11004	KIF2C	kinesin family member 2C
	11065	UBE2C	ubiquitin-conjugating enzyme E2C
	11113	CIT	citron (rho-interacting, serine/threonine kinase 21)
	11130	ZWINT	ZW10 interactor
	11169	WDHD1	WD repeat and HMG-box DNA binding protein 1
	11222	MRPL3	mitochondrial ribosomal protein L3
	11339	OIP5	Opa interacting protein 5
	22974	TPX2	TPX2, microtubule-associated, homolog (Xenopus laevis)
	23016	EXOSC7	exosome component 7
	23082	PPRC1	peroxisome proliferator-activated receptor gamma, coactivator-related 1
	23107	MRPS27	mitochondrial ribosomal protein S27
	23160	WDR43	WD repeat domain 43
	23170	TTLL12	tubulin tyrosine ligase-like family, member 12
	23212	RRS1	RRS1 ribosome biogenesis regulator homolog (S. cerevisiae)
	23397	NCAPH	non-SMC condensin I complex, subunit H
	23404	EXOSC2	exosome component 2
	24147	FJX1	four jointed box 1 (Drosophila)
	25813	SAMM50	sorting and assembly machinery component 50 homolog (S. cerevisiae)
	26094	DCAF4	WD repeat domain 21A
	26156	RSL1D1	ribosomal L1 domain containing 1
	26354	GNL3	guanine nucleotide binding protein-like 3 (nucleolar)
	26519	TIMM10	translocase of inner mitochondrial membrane 10 homolog (yeast)
	26577	PCOLCE2	procollagen C-endopeptidase enhancer 2
	27131	SNX5	sorting nexin 5
	27166	PRELID1	PRELI domain containing 1; similar to Px19-like protein (25 kDa protein of relevant evolutionary and lymphoid interest) (PRELI)
	27346	TMEM97	transmembrane protein 97
	27440	CECR5	cat eye syndrome chromosome region, candidate 5
	29028	ATAD2	ATPase family, AAA domain containing 2
	29127	RACGAP1	Rac GTPase activating protein 1 pseudogene; Rac GTPase activating protein 1
	29923	HILPDA	chromosome 7 open reading frame 68
	50814	NSDHL	NAD(P) dependent steroid dehydrogenase-like
	51187	RSL24D1	ribosomal L24 domain containing 1; similar to ribosomal protein L24-like
	51203	NUSAP1	nucleolar and spindle associated protein 1
	51295	ECSIT	ECSIT homolog (Drosophila)
	51373	MRPS17	mitochondrial ribosomal protein S17
	51388	NIP7	nuclear import 7 homolog (S. cerevisiae)
	51514	DTL	denticleless homolog (Drosophila)
	51611	DPH5	DPH5 homolog (S. cerevisiae)
	54205	CYCS	cytochrome c, somatic
	54443	ANLN	anillin, actin binding protein
	54478	FAM64A	family with sequence similarity 64, member A
	54821	ERCC6L	excision repair cross-complementing rodent repair deficiency, complementation group 6-like
	54865	GPATCH4	G patch domain containing 4
	55038	CDCA4	cell division cycle associated 4
	55143	CDCA8	cell division cycle associated 8
	55165	CEP55	centrosomal protein 55kDa
	55646	LYAR	Ly1 antibody reactive homolog (mouse)
	55732	C1orf112	chromosome 1 open reading frame 112
	55759	WDR12	WD repeat domain 12
	55789	DEPDC1B	DEP domain containing 1B
	55835	CENPJ	centromere protein J
	55872	PBK	PDZ binding kinase
	56342	PPAN	peter pan homolog (Drosophila)
	56905	C15orf39	chromosome 15 open reading frame 39
	56992	KIF15	kinesin family member 15
	57405	SPC25	SPC25, NDC80 kinetochore complex component, homolog (S. cerevisiae)
	64782	AEN	apoptosis enhancing nuclease
	64943	NT5DC2	5'-nucleotidase domain containing 2
	79075	DSCC1	defective in sister chromatid cohesion 1 homolog (S. cerevisiae)
	79077	DCTPP1	dCTP pyrophosphatase 1
	79084	WDR77	WD repeat domain 77
	79682	MLF1IP	MLF1 interacting protein
	79723	SUV39H2	suppressor of variegation 3-9 homolog 2 (Drosophila)
	80097	MZT2B	family with sequence similarity 128, member B
	80273	GRPEL1	GrpE-like 1, mitochondrial (E. coli)
	80324	PUS1	pseudouridylate synthase 1
	80746	TSEN2	tRNA splicing endonuclease 2 homolog (S. cerevisiae)
	81610	FAM83D	family with sequence similarity 83, member D
	81887	LAS1L	LAS1-like (S. cerevisiae)
	83540	NUF2	NUF2, NDC80 kinetochore complex component, homolog (S. cerevisiae)
	84057	MND1	meiotic nuclear divisions 1 homolog (S. cerevisiae)
	84319	C3orf26	chromosome 3 open reading frame 26
	84365	MKI67IP	MKI67 (FHA domain) interacting nucleolar phosphoprotein
	84798	C19orf48	chromosome 19 open reading frame 48
	84881	RPUSD4	RNA pseudouridylate synthase domain containing 4
	87178	PNPT1	polyribonucleotide nucleotidyltransferase 1
	90417	C15orf23	chromosome 15 open reading frame 23
	91869	RFT1	RFT1 homolog (S. cerevisiae)
	91942	NDUFAF2	NADH dehydrogenase (ubiquinone) 1 alpha subcomplex, assembly factor 2
	113130	CDCA5	cell division cycle associated 5
	115286	SLC25A26	solute carrier family 25, member 26
	116028	RMI2	chromosome 16 open reading frame 75
	118980	SFXN2	sideroflexin 2
	133015	PACRGL	PARK2 co-regulated-like
	151246	SGOL2	shugoshin-like 2 (S. pombe)
	157570	ESCO2	establishment of cohesion 1 homolog 2 (S. cerevisiae)
	201164	PLD6	phospholipase D family, member 6
	442578	STAG3L3	aminoacyl tRNA synthetase complex-interacting multifunctional protein 2; stromal antigen 3-like 3
	552900	BOLA2	bolA homolog 2 (E. coli); bolA homolog 2B (E. coli)
	728833	FAM72D	family with sequence similarity 72, member D
	729533	FAM72A	family with sequence similarity 72, member A
	751071	METTL12	methyltransferase like 12
	100008586	GAGE12F	G antigen 2A; G antigen 2B; G antigen 12I; G antigen 12F; G antigen 2E; G antigen 12G; G antigen 12D; G antigen 1; G antigen 2C; G antigen 12E; G antigen 2D; G antigen 12B; G antigen 3; G antigen 4; G antigen 12C; G antigen 5; G antigen 6; G antigen 7; G antigen 8
